# Supplementary material for: Rapid Detection of Genotype II African Swine Fever Virus Using CRISPR Cas13a-Based Lateral Flow Strip
Source: Viruses. 2022 Jan 18;14(2):179. doi: 10.3390/v14020179 (PMC8879322; doi:10.3390/v14020179)
Supplement: Supplementary file 1 [file viruses-14-00179-s001.zip]

Archive with 1 entries (1 files):
- viruses-1507374-supplementary.pdf
